# Supplementary material for: Mapping DEHP to the adverse outcome pathway network for human female reproductive toxicity
Source: Arch Toxicol. 2022 Jul 5;96(10):2799–813. doi: 10.1007/s00204-022-03333-y (PMC9352620; doi:10.1007/s00204-022-03333-y)
Supplement: Supplementary file 1 — (XLSX 27 KB) [file 204_2022_3333_MOESM1_ESM.xlsx]

## Sheet: Table S1
Table S1. Adverse outcome pathways used to derive human female reproductive toxicity network
AOP ID	Title	Author Status	SAAOP Status	MIE (Short name)	AO (Short name)	OECD Status	OECD Project
AOP-Wiki
7	Aromatase (Cyp19a1) reduction leading to impaired fertility in adult female	Open for citation & comment	Included in OECD Work Plan	reduction in ovarian granulosa cells, Aromatase (Cyp19a1)	impaired, Fertility, irregularities, ovarian cycle	EAGMST Under Review	1.21
345	Androgen receptor (AR) antagonism leading to decreased fertility in females	Under development: Not open for comment. Do not cite		Antagonism, Androgen receptor	Decreased fertility, Reduced number of oocytes ovulated
153	Aromatase Inhibition leading to Ovulation Inhibition and Decreased Fertility in Female Rats	Under Development: Contributions and Comments Welcome	Under development	Inhibition of Aromatase Enzyme, Chemical exposure during critical window of estrous cycle b	Decreased fertility, Reduced number of oocytes ovulated		1.29
398	Inhibition of ALDH1A (RALDH) causing reduced all-trans retinoic acid levels leading to impaired fertility, females	Under development: Not open for comment. Do not cite	Included in OECD Work Plan	ALDH1A (RALDH), inhibition	impaired, Fertility	Under Development	1.97
238	Deposition of energy leading to population decline via DNA strand breaks and oocyte apoptosis	Under development: Not open for comment. Do not cite		Energy Deposition	Decrease, Population trajectory
AOP from Johansson et al., 2020
1	Reduced retinoic acid levels lead to reduced follicle pool and impaired fertility in females
2	Impaired GPER activity leads to reduced follicle pool and impaired fertility in females
3	Disrupted meiotic division leads to impaired oocyte quality and impaired fertility in females
4	Disrupted ESR and AHR signaling leads to disturbed primordial follicle formation and impaired fertility in females
5	Disrupted AHR signaling leads to follicle atresia and premature ovarian insufficiency
6	Early PI3K activation leads to premature ovarian insufficiency
8	Decreased INSL3 synthesis leads to reduced follicle maturation and impaired fertility in females
9	Disrupted AR activity leads to altered follicle growth and impaired fertility
10	DNA methylation in LHCGR promoter leads to disturbed ovulation and impaired fertility in females

## Sheet: Table S2
Table S2. Harmonization of biological processes
pAOP	Biological processes	Name	KE harmonization
1	Molecular	CYP26B1 expression	MIE
1	Cellular/Tissue	Reduced RA	KE
2	Molecular	Impaired GPER activity	MIE
2	Cellular/Tissue	Disrupted cAMP and cGMP levels	KE
1, 2	Cellular/Tissue	Disrupted meiosis	KE
1, 2	Organ	Germ cell loss	KE
1, 2, 4, 5, 6	Organ	Reduced follicle pool	KE
1, 2, 3, 4, 5, 6, 8,9, 10	Organism	Impaired fertility	AO
3	Cellular/Tissue	Impaired syn.complex assembley	KE
3	Cellular/Tissue	Disrupted synapsis/recombination	KE
3	Organ	Oocyte aneuploidy	KE
3	Organ	Impaired oocyte quality	KE
4	Molecular	Increased E2 signaling	MIE
4	Cellular/Tissue	Increased NR2F1 activation	KE
4	Cellular/Tissue	Dysregulated CYP11A1 actvitiy	KE
4	Cellular/Tissue	Accelerated follicle formation	KE
4	Organism	Compromised ovarian reserve	AO
5	Molecular	AHR activation	MIE
5	Cellular/Tissue	Increased pro-apoptotic protein expression	KE
5	Cellular/Tissue	Increase apoptosis	KE
5, 6	Organism	Premature ovarian insufficiency	AO
6	Molecular	PI3K activation	MIE
6	Cellular/Tissue	Primordial follicle activation	KE
6	Cellular/Tissue	Resting primordial follicle growth	KE
8	Cellular/Tissue	Reduced INSL3 levels	KE
8	Cellular/Tissue	Reduced CYP17A1 expression	KE
8	Organ	Reduced GDF9 expression	KE
8	Organ	Reduced androstendione levels	KE
8, 9, 10	Organism	Ovarian cycle irregularity	AO
9	Molecular	AR inhibition	MIE
9	Cellular/Tissue	Reduced AR signaling	KE
9	Cellular/Tissue	Impaired follicle recruitment	KE
9, 10	Organ	Reduced ovulation	KE
10	Molecular	Disrupted LHCGR methylation	MIE
10	Cellular/Tissue	Decreased LHCGR expression	KE
10	Cellular/Tissue	Mature oocyte atresia	KE

## Sheet: Table S3
Table S3. Harmonization of KEs
AOP	KE title in AOP	KE harmonization
AOP ID 7, MIE 408	Reduction in ovarian granulosa cells aromatase (Cyp19a1)	Inhibition of aromatase
AOP ID 153, MIE 964	Inhibition of Aromatase Enzyme Chemical exposure during critical window of estrous cycle b	Inhibition of aromatase
AOP ID 7, KE 3	Reduction 17beta-estradiol synthesis by ovarian granulosa cells	Decreased ovarian E2
AOP ID 153, KE 965	Reduction in ovarian granulosa cells synthesis of estradiol	Decreased ovarian E2
AOP ID 7, KE 219	Reduction plasma 17beta-estradiol concentrations	Reduced E2 in circulation
AOP ID 153, KE 966	Reduced Estradiol in Circulation	Reduced E2 in circulation
AOP ID 153, KE 967	Decreased positive estrogenic feedback on hypothalamus	Reduced E2 in circulation
AOP ID 345, AO 972	Decreased fertility, Reduced number of oocytes ovulated	Reduced ovulation
AOP ID 153, AO 972	Decreased fertility, Reduced number of oocytes ovulated	Reduced ovulation
pAOP 10	Reduced ovulation of oocytes	Reduced ovulation
AOP ID 238, AO 328	Decrease fecundity	Impaired fertility
AOP ID 207, AO 1277	Reproductive failure	Impaired fertility
AOP ID1 53, KE 969	Decreased GnRH Release Decreased Kisspeptin stimulation of GnRH neurons	Decreased GnRH Release
AOP ID 153, KE 970	Decreased LH release from Anterior Pituitary Decreased GnRH stimulation of Anterior Pituitary Gonadotrophs	Decreased LH release from anterior pituitary
AOP ID 238, KE 1775	Increase, oocyte apoptosis	Apoptosis
pAOP 5	Increased apoptosis	Apoptosis
pAOP1	Reduced RA	Decreased atRA concentration
pAOP1	Disrupted meiosis	Oocyte meiosis disrupted
PAOP1, 4, 5	Reduced follicle pool	Ovarian follicle pool reduced
pAOP 5	Premature ovarian insufficiency	Compromised ovarian reserve
pAOP 10	AR inhibtion	Antagonism androgen receptor
pAOP 10	Reduced AR signaling	Altered transcription of genes by AR
pAOP 1, 2	Germ cell loss	Decrease oogenesis

## Sheet: Table S4
Table S4. Model input
AOP ID	MEI/KEI	KEin	KEOut	MEI/KEI	Evidence	Adjacency
7	MIE	Inhibition of aromatase	Decreased ovarian E2	KE	Moderate	Yes
7	KE	Decreased ovarian E2	Reduced E2 in circulation	KE	High	Yes
7	KE	Reduced E2 in circulation	Irregularities ovarian cycle	AO	High	Yes
7	KE	Irregularities ovarian cycle	Impaired fertility	AO	Moderate	No
345	MIE	Antagonism androgen receptor	Altered transcription of genes by AR	KE	High	Yes
345	KE	Altered transcription of genes by AR	Reduced granulosa cell proliferation	KE	Moderate	Yes
345	KE	Reduced granulosa cell proliferation	Impaired fertility	AO
153	MIE	Inhibition of aromatase	Decreased ovarian E2	KE
153	KE	Decreased ovarian E2	Reduced E2 in circulation	KE
153	KE	Reduced E2 in circulation	Decreased Kisspeptin release from neurons in AVPV	KE
153	KE	Decreased Kisspeptin release from neurons in AVPV	Decreased GnRH Release	KE
153	KE	Decreased GnRH Release	Decreased LH release from anterior pituitary	KE
153	KE	Decreased LH release from anterior pituitary	Reduced ovulation of oocytes	KE
153	KE	Reduced ovulation of oocytes	Impaired fertility	AO
398	MEI	ALDH1A (RALDH) inhibition	Decreased atRA concentration	KEI	High	Yes
398	KE	Decreased atRA concentration	Oocyte meiosis disrupted	KEI	High	Yes
398	KE	Oocyte meiosis disrupted	Ovarian follicle pool reduced		Moderate	Yes
398	KE	Ovarian follicle pool reduced	Irregularities ovarian cycle		Moderate	Yes
398	KE	Irregularities ovarian cycle	Impaired fertility		High	Yes
238	MEI	Deposition of energy	ROS formation	KE		Yes
238	KE	ROS formation	Oxidative DNA damage	KE		Yes
238	KE	Oxidative DNA damage	Apoptosis	KE		Yes
238	KE	Apoptosis	Increase ovarian follicle breakdown	KE		Yes
238	KE	Increase ovarian follicle breakdown	Decrease oogenesis	KE		Yes
238	KE	Decrease oogenesis	Impaired fertility	AO		Yes
238		Impaired fertility	Decrease population trajectory	AO		Yes
1		CYP26B1 expression	Decreased atRA concentration
1		Decreased atRA concentration	Oocyte meiosis disrupted
1		Oocyte meiosis disrupted	Decrease oogenesis
1		Decrease oogenesis	Ovarian follicle pool reduced
1		Ovarian follicle pool reduced	Impaired fertility
2		Impaired GPER activity	Disrupted cAMP and cGMP levels
2		Disrupted cAMP and cGMP levels	Oocyte meiosis disrupted
2		Oocyte meiosis disrupted	Decrease oogenesis
2		Decrease oogenesis	Ovarian follicle pool reduced
2		Ovarian follicle pool reduced	Impaired fertility
3		Impaired syn.complex assembley	Disrupted synapsis/recombination
3		Disrupted synapsis/recombination	Oocyte aneuploidy
3		Oocyte aneuploidy	Impaired oocyte quality
3		Impaired oocyte quality	Impaired fertility
4		Increased E2 signaling	Increased NR2F1 activation
4		Increased NR2F1 activation	Dysregulated CYP11A1 actvitiy
4		Increased NR2F1 activation	Accelerated follicle formation
4		Dysregulated CYP11A1 actvitiy	Accelerated follicle formation
4		Accelerated follicle formation	Ovarian follicle pool reduced
4		Ovarian follicle pool reduced	Compromised ovarian reserve
4		Compromised ovarian reserve	Impaired fertility
5		AHR activation	Increased pro-apoptotic protein expression
5		Increased pro-apoptotic protein expression	Apoptosis
5		Apoptosis	Ovarian follicle pool reduced
5		Ovarian follicle pool reduced	Compromised ovarian reserve
5		Compromised ovarian reserve	Impaired fertility
6		PI3K activation	Primordial follicle activation
6		Primordial follicle activation	Resting primordial follicle growth
6		Resting primordial follicle growth	Ovarian follicle pool reduced
6		Ovarian follicle pool reduced	Compromised ovarian reserve
6		Compromised ovarian reserve	Impaired fertility
8		Reduced INSL3 levels	Reduced GDF9 expression
8		Reduced INSL3 levels	Reduced CYP17A1 expression
8		Reduced CYP17A1 expression	Reduced androstendione levels
8		Reduced GDF9 expression	Impaired oocyte maturation
8		Reduced androstendione levels	Impaired oocyte maturation
8		Impaired oocyte maturation	Impaired fertility
9		Antagonism androgen receptor	Altered transcription of genes by AR
9		Altered transcription of genes by AR	Impaired follicular reqruitment
9		Impaired follicular reqruitment	Reduced ovulation
9		Reduced ovulation	Irregularities ovarian cycle
9		Irregularities ovarian cycle	Impaired fertility
10		Disrupted LHCGR methylation	Decreased LHCGR expression
10		Decreased LHCGR expression	Mature oocyte atresia
10		Mature oocyte atresia	Reduced ovulation
10		Reduced ovulation	Irregularities ovarian cycle
10		Irregularities ovarian cycle	Impaired fertility

## Sheet: Table S5
Table S5. Kewords used in AOP-helpFinder
Stressor	Events	Parameters
DEHP	apoptosis granulosa	Reduced search	0.2
Bis(2-ethylhexyl)phthalate	apoptosis oocyte	Refinment filter	Yes
Di(2-ethylhexyl)phthalate	apoptosis germline
	steroidogenesis granulosa
	steroidogenesis
	germ
	steroid
	ESR1
	ESR
	ESR2
	esr2b
	NR1I2
	PPARA
	PPAR
	PPARG
	THR
	THRA
	THRB

## Sheet: Table S6
Table S6. Analytical analysis
Node	BetweennessCentrality	Degree	Eccentricity	EdgeCount	Indegree	Outdegree	Indegree_Outdegree_Ratio
Impaired fertility	0.525604	8	1	8	7	1	7
Irregularities ovarian cycle	0.121739	4	2	4	3	1	3
Decreased atRA concentration	0.223188	3	4	3	2	1	2
Accelerated follicle formation	0.23913	3	3	3	2	1	2
Reduced ovulation	0.25942	6	2	6	4	2	2
Impaired oocyte maturation	0.0483092	3	2	3	2	1	2
Ovarian follicle pool reduced	0.751208	8	2	8	5	3	1.66667
Decreased Kisspeptin release from neurons in AVPV	0.182609	2	5	2	1	1	1
Decreased ovarian E2	0.170048	2	5	2	1	1	1
Decreased GnRH Release	0.184541	2	4	2	1	1	1
Disrupted cAMP and cGMP levels	0.155556	2	4	2	1	1	1
Increased pro-apoptotic protein expression	0.0845411	2	4	2	1	1	1
Disrupted synapsis/recombination	0.0830918	2	4	2	1	1	1
Primordial follicle activation	0.0608696	2	4	2	1	1	1
Increase DNA strand breaks	0.0371981	2	4	2	1	1	1
Decreased LHCGR expression	0.0120773	2	4	2	1	1	1
Reduced CYP17A1 expression	0.00724638	2	4	2	1	1	1
Dysregulated CYP11A1 actvitiy	0	2	4	2	1	1	1
Oocyte meiosis disrupted	0.504348	4	3	4	2	2	1
Apoptosis	0.197101	4	3	4	2	2	1
Decreased LH release from anterior pituitary	0.157488	2	3	2	1	1	1
Oocyte aneuploidy	0.121739	2	3	2	1	1	1
Resting primordial follicle growth	0.0990338	2	3	2	1	1	1
Reduced granulosa cell proliferation	0.0637681	2	3	2	1	1	1
Impaired follicular reqruitment	0.0637681	2	3	2	1	1	1
Reduced GDF9 expression	0.0217391	2	3	2	1	1	1
Reduced androstendione levels	0.0173913	2	3	2	1	1	1
Mature oocyte atresia	0.0154589	2	3	2	1	1	1
Decrease oogenesis	0.128019	4	2	4	2	2	1
Impaired oocyte quality	0.118841	2	2	2	1	1	1
Compromised ovarian reserve	0	2	2	2	1	1	1
Reduced E2 in circulation	0.290821	3	4	3	1	2	0.5
Increased NR2F1 activation	0.118357	3	4	3	1	2	0.5
Altered transcription of genes by AR	0.0985507	3	4	3	1	2	0.5
Population trajectory	0	1	0	1	1	0	0
Inhibition of aromatase	0	1	6	1	0	1	0
Antagonism androgen receptor	0	1	5	1	0	1	0
ALDH1A (RALDH) inhibition	0	1	5	1	0	1	0
Deposition of energy	0	1	5	1	0	1	0
CYP26B1 expression	0	1	5	1	0	1	0
Impaired GPER activity	0	1	5	1	0	1	0
Impaired syn.complex assembley	0	1	5	1	0	1	0
Increased E2 signaling	0	1	5	1	0	1	0
AHR activation	0	1	5	1	0	1	0
PI3K activation	0	1	5	1	0	1	0
Disrupted LHCGR methylation	0	1	5	1	0	1	0
Reduced INSL3 levels	0	2	4	2	0	2	0
